# Supplementary material for: Alternate primers for whole-genome SARS-CoV-2 sequencing
Source: Virus Evol. 2021 Feb 4;7(1):veab006. doi: 10.1093/ve/veab006 (PMC7928614; doi:10.1093/ve/veab006)
Supplement: veab006_Supplementary_Data [file veab006_supplementary_data.zip]

Archive with 3 entries (3 files):
- Supplementary_Material_Figure_1.pdf
- Supplementary_Table_1.xlsx
- Supplementary_Material.docx
