# Supplementary material for: Alternate primers for whole-genome SARS-CoV-2 sequencing
Source: Virus Evol. 2021 Feb 4;7(1):veab006. doi: 10.1093/ve/veab006 (PMC7928614; doi:10.1093/ve/veab006)
Supplement: veab006_Supplementary_Data [file veab006_supplementary_data.zip › Supplementary_Table_1.xlsx]

## Sheet: SARS2_23Jun20_sorted_primer_lis
Amplicon_no	Primer_id	Sequence1	Position2
1	AF1_1	GTCCGGGTGTGACCGAAAG	242
1	AF1_2	CCTTGTCCCTGGTTTCAACGA	274
1	AR1_3	TGCGGGAGAAAATTGATCGTACA	1894
1	AR1_4	GCACAGAATTTTGAGCAGTTTCA	1921
2	BF2_5	ACGTGCTAGCGCTAACATAGG	1540
2	BF2_6	GTTGGAGAAGGTTCCGAAGGT	1580
2	BR2_7	TAGCCTTATTTAAGGCTCCTGCAA	3477
2	BR2_8	TGCAACACCTCCTCCATGTTTAA	3459
3	AF3_9	ACAAACTGTTGGTCAACAAGACG	3220
3	AF3_10	CAACAAGACGGCAGTGAGGA	3233
3	AR3_11	TTGTGTAGATTGTCCAGAATAGGACC	4806
3	AR3_12	TCCATATGTCATTGACATGTCCACA	5014
4	BF4_13	TTTGGAAGAAGCTGCTCGGTATAT	4639
4	BF4_14	GAAACCATCTCACTTGCTGGTTC	4772
4	BR4_15	GGTTTTAGATCTTCGCAGGCAAG	6380
4	BR4_16	CCATTAGATCTGTGTGGCCAA	6534
5	AF5_17	CACACCCTCTTTTAAGAAAGGAGCTA	6190
5	AF5_18	TTGTTTGGCATGTTAACAATGCAAC	6234
5	AR5_19	CAGACGCTGATTTTGCAGATGA	7919
5	AR5_20	GCACTATCACCAACATCAGACAC	7994
6	BF6_21	AGGCTTTTGCAAACTACACAATTG	7591
6	BF6_22	TATGCTAATGGAGGTAAAGGCTTTTG	7574
6	BR6_23	CGATAGCTACAATACCACCAGCT	9409
6	BR6_24	CAATACCACCAGCTACTATAGATGCT	9397
7	AF7_25	AAGCTGGTGTTTGTGTATCTACTAGT	9243
7	AF7_26	ACCTACCTTGAAGGTTCTGTTAGAG	9164
7	AR7_27	CACTACCCAATATGGTACGTCCA	10885
7	AR7_28	TGAGTAACAACCAGTGGTGTGT	11000
8	BF8_29	CTGGAGTTCATGCTGGCACA	10560
8	BF8_30	GTTTTAGCTTGGTTGTACGCTG	10664
8	BR8_31	TTTGCCCTCTTGTCCTCAGATCTA	12313
8	BR8_32	TGGTATGACAACCATTAGTTTGGCT	12466
9	AF9_33	CTCAAGAAGCTTATGAGCAGGCT	12144
9	AF9_34	CAAGCTATAGCCTCAGAGTTTAGTTC	12089
9	AR9_35	ACGTTGACGTGATATATGTGGTACC	13770
9	AR9_36	ACGAGGTCTGCCATTGTGTATT	13802
10	BF10_37	GCGGTGTAAGTGCAGCC	13475
10	BF10_38	TCGCTTCCAAGAAAAGGACGAA	13602
10	BR10_39	CTCAATACTTGAGCACACTCATTAGC	15406
10	BR10_40	GTGACAAGCTACAACACGTTGT	15367
11	AF11_41	ATTCTATGGTGGTTGGCACAACA	15219
11	AF11_42	CAATAGCCGCCACTAGAGGAG	15173
11	AR11_43	TAGTGTAGGTGCACTTAATGGCATT	16932
11	AR11_44	GGTAAACAACAGCATCACCATAGTC	16846
12	BF12_45	AACATGTGACTGGACAAATGCTG	16566
12	BF12_46	ACTGACTTTAATGCAATTGCAACATG	16546
12	BR12_47	TACAGCAACTAGGTTAACACCTGTAG	18374
12	BR12_48	CACCCCTCGACATCGAAGC	18302
13	AF13_49	GTGGCAACTTTACAAGCTGAAAATG	18025
13	AF13_50	GACATACCTGGCATACCTAAGGAC	18160
13	AR13_51	GTTTAATGTTGCGCTTAGCCCAA	19791
13	AR13_52	GTAGTCCCAGATCACAGTATTAGCAG	19859
14	BF14_53	CGTGTATAACACGTTGCAATTTAGGT	19454
14	BF14_54	ACTTTGATGGACAACAGGGTGAA	19661
14	BR14_55	CGCGTGGTTTGCCAAGATAATTA	21285
14	BR14_56	CATAACCATCTATTTGTTCGCGTGG	21301
15	AF15_57	AGCTCATGGGACACTTCGC	21203
15	AF15_58	TTGGAGGTTCCGTGGCTATAAAG	21146
15	AR15_59	CGATTTGTCTGACTTCATCACCTC	22770
15	AR15_60	CTACCGGCCTGATAGATTTCAG	22971
16	BF16_61	TGCATCTGTTTATGCTTGGAACAG	22603
16	BF16_62	CTCTCTCAGAAACAAAGTGTACGTTG	22446
16	BR16_63	CACTTGCTGTGGAAGAAAGTGA	24371
16	BR16_64	GTTGACCACATCTTGAAGTTTTCCAA	24396
17	AF17_65	GGTGATTGCCTTGGTGATATTGC	24074
17	AF17_66	CTGTTTTGCCACCTTTGCTCA	24138
17	AR17_67	CCAGCAAAGAAAATAGTTGGCATC	25816
17	AR17_68	CGTAACAATTAGTATGCCAGCAAAGA	25830
18	BF18_69	TCCCTTTCGGATGGCTTATTGTT	25514
18	BF18_70	TGAAATCAAGGATGCTACTCCTTCAG	25446
18	BR18_71	GTTGTACCTCTAACACACTCTTGGTA	27451
18	BR18_72	CTCACAAGTAGCGAGTGTTATCAG	27418
19	AF19_73	ACGCTTTCTTATTACAAATTGGGAGC	27045
19	AF19_74	CGCTGTGACATCAAGGACCT	26994
19	AR19_75	TGGCAATGTTGTTCCTTGAGGAA	28755
19	AR19_76	CAGCCATTCTAGCAGGAGAAGTT	28885
20	BF20_77	TAGAGTATCATGACGTTCGTGTTGTT	28219
20	BF20_78	ACCCCGCATTACGTTTGGT	28309
20	BR20_79	TGGCTCTTTCAAGTCCTCCCT	29700
20	BR20_80	GCTCTTCCATATAGGCAGCTCTC	29779
	nCoV-2019_1_LEFT 3	ACCAACCAACTTTCGATCTCTTGT	31
	nCoV-2019_98_RIGHT 3	TTCTCCTAAGAAGCTATTAAAATCACATGG	29866
